# Supplementary material for: Flower development and sex specification in wild grapevine
Source: BMC Genomics. 2014 Dec 12;15(1):1095. doi: 10.1186/1471-2164-15-1095 (PMC4363350; doi:10.1186/1471-2164-15-1095)
Supplement: Supplementary file 3 — Additional file 3: Expression values of Vitis homologues genes previously described in A. thaliana involved pollen and carpel development. (XLS 63 KB) [file 12864_2014_6934_MOESM3_ESM.xls]

## Sheet: Sheet1
	Additional Table 1. Expression values of Vitis homologues genes previously described in A. thaliana involved pollen and carpel development
	Pollen development
Pollen development	Vitis ID	F_B	F_D	F_G	F_H	M_B	M_D	M_G	M_H	TN_B	TN_D	TN_G	TN_H	Functionnal category	Functional annotation
CALLOSE SYNTHASE 5	Vv04s0044g01280	3.62243	4.20813	3.59172	12.5083	4.17627	4.05764	3.47209	3.76434	10.6204	6.7488	2.39439	3.84529	Metabolism.Primary metabolism.Carbohydrate metabolism.Polysaccharide metabolism.Starch and sucrose metabolism	Beta-1,3-glucan synthase
KAONASHI 2	Vv04s0008g05730	5.18465	2.95736	0.536566	4.75772	3.16625	2.41856	1.68259	0.784422	5.6871	4.7147	0.388102	1.20062	Metabolism.Primary metabolism.Carbohydrate metabolism.Polysaccharide metabolism.Starch and sucrose metabolism.Sucrose biosynthesis	Sucrose-phosphate synthase
DEFECTIVE IN EXINE FORMATION 1	Vv08s0007g01790	44.3533	39.4127	33.1725	40.9685	46.1632	41.6302	40.6637	38.0991	37.7222	37.9251	34.6511	35.4404	Unclear	Defective in exine formation protein (DEX1)
MALE STERILITY 1	Vv01s0011g06390	0.176693	0.283614	0.0626509	0.147248	0.22097	0.188265	0.189571	0.155001	0.126075	0.351044	0.107199	0.114227	Regulation overview.Regulation of gene expression.Regulation of transcription.Transcription factor.PHD family transcription factor	MS1 (male sterility 1); DNA binding
NO EXINE FORMATION 1	Vv01s0150g00290	28.497	24.6151	25.3303	28.9629	26.6313	26.0983	27.4822	25.3557	25.3426	27.1891	24.9687	27.3336	Cellular process.Cellular component organization and biogenesis.Cytoskeleton organization and biogenesis	NEF1 (no exine formation 1)
RUPTURED POLLEN GRAIN 1	Vv14s0066g01420	0	0	0.0837503	4.92093	0.170416	0.0686368	0.0760241	0.241735	0.0632001	0	0.214951	0.610785	Development.Root development	Nodulin MtN3 family
ACYL-COA SYNTHETASE 5	Vv01s0010g03720	0	0.165017	0.43743	9.78584	0.0395594	0.139413	0.264717	0.881805	0.0183386	0.0255312	0.174641	0.420921	Metabolism.Secondary metabolism.Phenylpropanoid metabolism.Phenylpropanoid biosynthesis	4-coumarate:CoA ligase
CYP703A2	Vv15s0046g00330	0.0268609	0.0246373	0	0.0795899	0	0	0	0	0	0	0.0260743	0	Metabolism.Cellular metabolism.Oxidation reduction.Cytochrome P450 oxidoreductase	CYP703A2
CYP704B1	Vv01s0026g02700	0.081296	0.124277	0.128114	71.2612	0	0	0.0465179	0.0211305	0.0966778	0.0269191	0	1.4482	Metabolism.Cellular metabolism.Oxidation reduction.Cytochrome P450 oxidoreductase	CYP704G9
DIHYDROFLAVONOL 4-REDUCTASE-LIKE 1	Vv03s0038g04220	20.5088	23.5846	11.3432	2.71171	11.9819	14.081	9.99389	3.67988	7.30104	5.38898	2.35473	1.21654	Metabolism.Secondary metabolism.Phenylpropanoid metabolism.Flavonoid metabolism.Flavonoid biosynthesis.Anthocyanin biosynthesis	Dihydroflavonol-4-reductase
FACELESS POLLEN 1	Vv11s0037g01210	197.78	138.768	127.721	81.6479	147.287	114.02	85.0001	125.114	200.099	178.769	85.5122	69.7274	Metabolism.Primary metabolism.Lipid metabolism.Wax metabolism.Wax biosynthesis	Eceriferum 1 (CER1 protein) Sterol desaturase
LESS ADHERENT POLLEN 3	Vv05s0102g00880	0.613352	0.444139	39.0395	536.702	0.894376	0.900547	16.68	163.442	2.09607	1.82787	93.57	210.585	Metabolism.Secondary metabolism.Terpenoid metabolism.Terpenoid biosynthesis	Strictosidine synthase
LESS ADHESIVE POLLEN 5	Vv03s0038g01460	1.7491	1.03808	0.453994	2.79456	0.818215	1.40854	0.824223	0.695312	0.978843	0.681377	0.699124	0.59124	Metabolism.Secondary metabolism.Phenylpropanoid metabolism.Flavonoid metabolism.Flavonoid biosynthesis	Chalcone synthase
LESS ADHESIVE POLLEN 6	Vv15s0021g02170	0.0656509	0.0602161	0.0620753	0.0486315	0.101049	0.127183	0.0563486	0.0511921	0.0468436	0	0.0318641	0.0282944	Metabolism.Secondary metabolism.Phenylpropanoid metabolism.Flavonoid metabolism.Flavonoid biosynthesis	Chalcone and stilbene synthase
MALE STERILITY 2	Vv08s0007g07100	0.718242	0.226457	0.275894	0.216143	0.0345472	0.0869639	0.0385295	0.0700072	0.160151	0.0891855	0.174302	0.0386937	Unclear	Male sterility 2
RING-H2 GROUP F1A	Vv05s0020g02860	21.5636	16.7134	24.3859	32.9412	23.2992	20.0074	21.2292	22.8721	19.4415	15.8031	24.2035	24.2493	Regulation overview.Regulation of gene expression.Regulation of transcription.Transcription factor.Zinc finger C3HC4 family transcription factor	Zinc finger (C3HC4-type ring finger)
FASCIATA 1	Vv00s0499g00040	45.173	34.5278	32.2857	34.5449	49.3865	41.3536	40.3688	35.8458	42.5653	47.9533	41.8295	29.7758	Cellular process.Cellular component organization and biogenesis.Nucleus.Chromosome organization and biogenesis.Chromatin assembly	Chromatin assembly factor-1 (FASCIATA1) (FAS1)
FASCIATA 2	Vv04s0044g01090	35.6816	34.2089	31.3987	30.1551	38.685	36.0861	33.5319	31.0929	27.6898	34.5139	30.7685	20.6539	Cellular process.Cellular component organization and biogenesis.Nucleus.Chromosome organization and biogenesis.Chromatin organization	Chromatin assembly factor-2 (FASCIATA2) (FAS2)
MULTICOPY SUPRESSOR OF IRA1	Vv16s0013g01550	71.4113	61.6379	66.5762	69.0611	73.5216	66.3683	64.088	70.9017	79.7501	75.5134	72.0747	64.6819	Transport overview.Primary Active Transporters.P-P-bond hydrolysis-driven transporters.Peroxisomal Protein Importer	Multicopy supressor of IRA1 MSI1
MICROTUBULE ORGANIZATION 1	Vv10s0116g00460	31.0291	33.5145	35.797	35.7457	31.4005	29.0469	35.3263	31.0089	28.3748	30.735	35.3135	37.4136	Cellular process.Cellular component organization and biogenesis.Cytoskeleton organization and biogenesis.Microtubule organization and biogenesis	Microtubule organization 1 protein (MOR1)
FUSED	Vv16s0039g02400	24.636	21.3175	18.4196	18.0302	23.0005	21.8494	21.2903	17.0684	22.7193	23.3709	23.7402	17.5838	Signaling.Signaling pathway.Protein kinase	Protein kinase FU (FUSED)
KINESIN-12A	Vv05s0029g00400	32.3262	32.1692	30.1377	20.0329	40.4592	34.3781	35.1157	27.7996	35.1239	34.4013	35.1589	22.7121	Cellular process.Cellular component organization and biogenesis.Cytoskeleton organization and biogenesis.Microtubule organization and biogenesis.Microtubule-driven movement	Kinesin PAKRP1L
GAMMA-TUBULIN	Vv15s0046g01350	34.2647	31.0505	29.3403	31.9451	34.3955	32.5822	31.1257	32.1292	35.1625	35.0892	32.2527	29.5856	Cellular process.Cellular component organization and biogenesis.Cytoskeleton organization and biogenesis.Microtubule organization and biogenesis	Tubulin gamma-2 chain
NPK1-ACTIVATING KINESIN 1	Vv17s0000g03290	43.1041	45.1971	34.8096	19.9358	55.753	45.2117	40.7	32.6871	51.2841	47.3372	42.6084	27.4212	Cellular process.Cell growth and death.Cell division	Kinesin motor HIK (HINKEL)
TETRASPORE	Vv11s0016g00460	19.774	16.9499	16.0454	11.2708	26.1638	20.6164	18.2435	16.5068	21.9181	20.4287	19.2926	11.4663	Cellular process.Cell growth and death	Kinesin TETRASPORE (NACK1)
CELL DIVISION CONTROL 2	Vv15s0045g00310	86.1789	87.179	86.5816	86.6568	87.2083	83.5847	86.7173	83.0335	83.6721	87.0088	86.849	78.9832	Cellular process.Cell growth and death	Cyclin dependent kinase A CDKA1
FBL17	Vv07s0141g00330	29.9164	24.85	26.3305	20.7239	31.5162	24.4517	26.6394	22.8907	25.8521	25.0078	25.4206	21.7925	Metabolism.Primary metabolism.Protein metabolism and modification.Proteolysis.cytoplasmic and nuclear protein degradation.Ubiquitin-mediated proteolysis	F-box protein (FBL17)
DUO POLLEN 3	Vv10s0116g01740	21.293	27.2649	32.9266	31.6809	24.7598	25.8618	25.7638	26.1658	20.8619	17.9763	29.2369	33.0356	Metabolism.Primary metabolism.Generation of metabolite precursors and energy.Electron transport.Respiratory-chain phosphorylation	ATP synthase gamma chain 1t (ATPC1)
GENERATIVE CELL-SPECIFIC 1	Vv02s0025g04090	0.699432	2.58177	2.32275	3.47513	2.04808	2.24729	2.31346	2.11505	2.78744	3.06728	3.3285	3.33793	Development.Reproductive development.Pollination-related	GCS1/HAP2 (generative cell-specific 1)
	Carpel development
Carpel development	Vitis ID	F_B	F_D	F_G	F_H	M_B	M_D	M_G	M_H	TN_B	TN_D	TN_G	TN_H	Functionnal category	Functional annotation
SHEPERD	Vv18s0001g14500	317.712	259.928	195.655	256.473	309.739	215.413	200.893	189.574	434.63	279.175	238.944	254.736	Response to stimulus.Stress response.Biotic stress response.Plant-pathogen interaction	SHD (shepherd)
PINHEAD/ZWILLE	Vv05s0020g04190	61.6624	37.7466	57.7345	44.16	62.9141	58.7975	68.7835	55.9841	62.6926	54.5078	69.5183	66.2081	Metabolism.Primary metabolism.Protein metabolism and modification.Protein synthesis.Translation.Translational initiation	PINHEAD (Protein ZWILLE)
SPATULA	Vv18s0001g10270	6.13212	4.97163	9.03369	8.86177	9.12246	7.44591	7.51891	11.2922	8.47737	4.92214	5.31476	6.11155	Regulation overview.Regulation of gene expression.Regulation of transcription.Transcription factor.bHLH family transcription factor	Basic helix-loop-helix protein SPATULA
CRAB CLAW	Vv01s0011g00140	0.142268	0.260981	25.6483	30.4215	0.145985	0	10.9085	19.4876	0.203023	0.518193	30.5204	16.7594	Regulation overview.Regulation of gene expression.Regulation of transcription.Transcription factor.C2C2-YABBY family transcription factor	CRABS CLAW
ETTIN	Vv18s0001g13930	90.3928	56.287	53.2322	29.1878	79.3859	76.1915	61.6003	42.3263	72.4236	76.2165	42.8752	31.5944	Signaling.Hormone Signaling.Auxin Signaling.Auxin-mediated Signaling pathway	Auxin response factor 5 (Transcription factor MONOPTEROS)
PINOID	Vv10s0003g04320	32.7173	23.9069	40.3943	23.8679	28.6941	31.9122	35.9647	42.4292	29.101	24.6097	30.1687	24.5423	Signaling.Hormone Signaling.Auxin Signaling.Auxin transport	PINOID
TOUSLED	Vv06s0009g01060	17.1448	16.8329	17.0025	18.6508	15.0777	15.6558	14.7293	16.0803	13.7724	13.7689	15.1581	15.0835	Signaling.Signaling pathway.Protein kinase	Tousled-like kinase 2
ERECTA	Vv04s0008g01970	203.084	161.652	285.277	169.211	249.429	255.277	292.387	334.969	186.686	203.606	263.568	237.648	Development.Meristem organization and activity	ER (ERECTA)
PERIANTHIA	Vv01s0011g03230	19.2632	8.31459	11.9046	11.4715	22.4068	15.1467	14.9128	11.241	17.3606	10.8498	13.6576	9.90283	Signaling.Hormone Signaling.Jasmonate salicylate signaling.Jasmonate Signaling.Jasmonate-mediated Signaling pathway	Basic/Leu zipper protein HBP-1b
FIDDLEHEAD	Vv04s0008g02250	283.077	280.449	303.082	335.845	279.66	267.996	267.057	405.489	209.372	248.212	255.519	242.594	Metabolism.Primary metabolism.Lipid metabolism.Fatty acid metabolism.Fatty acid biosynthesis	Beta-ketoacyl-CoA synthase
HECATE 1/2	Vv07s0031g00550	0.451858	1.96865	1.06812	1.46439	0.782432	0.831599	0.872625	1.40937	0.362714	1.29049	1.04173	0.584229	Regulation overview.Regulation of gene expression.Regulation of transcription.Transcription factor.bHLH family transcription factor	HEC1 (HECATE 1)
HECATE 3	Vv04s0044g01040	0	0	0.361921	2.22106	0	0	0.109511	1.14413	0.0455191	0	0.371558	0.714854	Regulation overview.Regulation of gene expression.Regulation of transcription.Transcription factor.bHLH family transcription factor	Basic helix-loop-helix (bHLH) family
JAGGED	Vv01s0011g03600	20.8476	13.5123	16.3508	11.2029	13.8416	16.6218	20.6863	19.7564	19.067	17.7766	12.5458	11.2182	Regulation overview.Regulation of gene expression.Regulation of transcription.Transcription factor.C2H2 family transcription factor	JAGGED
STYLISH 1	Vv18s0001g13420	8.85892	4.77733	9.09199	8.96961	10.004	7.55475	6.64844	7.35912	8.3222	7.60623	9.07482	7.5977	Regulation overview.Regulation of gene expression.Regulation of transcription.Transcription factor.SRS family transcription factor	SHI-related sequence 5
STYLISH 2	Vv04s0023g02780	9.61329	4.32362	11.2656	8.96327	10.7404	10.2105	9.81218	10.1009	6.30316	5.89937	9.25968	7.00657	Regulation overview.Regulation of gene expression.Regulation of transcription.Transcription factor.SRS family transcription factor	Short internodes
NGATHA	Vv02s0025g03000	5.04904	6.7965	13.6149	14.8393	4.4074	7.42654	7.46346	16.86	2.80203	5.54966	11.1638	9.24819	Regulation overview.Regulation of gene expression.Regulation of transcription.Transcription factor.ABI3 family transcription factor	NGA1 (NGATHA1)
NGATHA LIKE 1	Vv08s0007g02810	3.2977	4.17042	6.0472	5.66285	3.96064	3.94925	4.54585	3.70128	3.06601	2.87878	3.00711	1.895	Regulation overview.Regulation of gene expression.Regulation of transcription.Transcription factor.ABI3 family transcription factor	Regulator of the ATPase vacuolar RAV2
